# Supplementary material for: A Review of 2010 for PLoS Computational Biology
Source: PLoS Comput Biol. 2011 Jan 27;7(1):e1002003. doi: 10.1371/journal.pcbi.1002003 (PMC3029231; doi:10.1371/journal.pcbi.1002003)
Supplement: Table S1 — Guest Editors and reviewers for PLoS Computational Biology in 2010. (XLS) [file pcbi.1002003.s001.xls]

## Sheet: Table S1
PLoS Computational Biology's Guest Editors in 2010			PLoS Computational Biology's Peer Reviewers in 2010
Reka	Albert		Miguel	A. F. Sanjuan
Samuel	Alizon		Gregory	A. Voth
Eivind	Almaas		Cei	Abreu-Goodger
Patrick	Aloy		Laith	Abu-Raddad
Luis	Amaral		Daniel	Acuna
Rommie	Amaro		Chris	Adami
Ioannis	Androulakis		Christoph	Adami
Shy	Arkin		Jerzy	Adamski
Gil	Ast		Karen	Adelman
Canan	Atilgan		Ueli	Aebi
Ricardo	Azevedo		Baltazar	Aguda
Ricardo	Azevedo		Zvia	Agur
Gary	Bader		Chris	Ahern
Ziv	Bar-Joseph		James	Aimone
Jordi	Bascompte		Crysanthi	Ainali
Danielle	Bassett		Kenneth	Aizawa
Danielle	Bassett		Joshua	Akey
James	Bassingthwaighte		Alfonso	Albano
Jason	Bates		Mark	Alber
Andreas	Bausch		Reka	Albert
Christian	Beckmann		Maximino	Aldana
Oded	Béjà		Roger	Alexander
Craig	Benham		Murray	Alexander
Takis	Benos		Gladys	Alexandre
Nir	Ben-Tal		Theodore	Alexandrov
Bonnie	Berger		Samuel	Alizon
Max	Berkowitz		Cyril	Allauzen
Upinder	Bhalla		Toby	Allen
Peter	Bolhuis		Timothy	Allen
Alexander	Borst		Eric	Alm
Arezki	Boudaoud		David	Alonso
Michael	Breakspear		Patrick	Aloy
Jürgen	Brosius		Hal	Alper
James	Brown		Orly	Alter
Kevin	Brown		Christian	Althaus
Michael	Brudno		Russ	Altman
Ed	Bullmore		Andre	Altmann
Kevin	Burrage		Stephen	Altschul
Harmen	Bussemaker		Steven	Altschuler
Gustavo	Caetano-Anolles		Luis	Amaral
Paul	Cahill		Rommie	Amaro
Andrea	Califano		Grigoris	Amoutzias
Paolo	Carloni		Dimitris	Anastassiou
Arup	Chakraborty		Peter	Andersen
Irun	Cohen		Claus	Andersen
Daniel	Coombs		Alexander	Anderson
Edward	Cox		Miguel	Andrade-Navarro
Peter	Csermely		Claudia	Andreini
Qiang	Cui		Ioan	Andricioaei
Bert	de Groot		Ioannis	Androulakis
Michael	Doebeli		C.	Anthony Hunt
van Sander	Doorn,		Maciek	Antoniewicz
Jacques	Dumais		Marco	Antoniotti
Raluca	Eftimie		Juan	Aparicio
Adrian	Elcock		John	Archer
Johan	Elf		Isaiah	Arkin
Martin	Falcke		Angelo	Arleo
Steven	Frank		Christopher	Arminshaw
Nir	Friedman		Judith	Armitage
Angel	Garcia		Theo	Arts
Angel	Garcia		Yoshiyuki	Asai
Paul	Gardner		Katsura	Asano
Christophe	Godin		Gregory	Ashby
Albert	Goldbeter		Gil	Ast
Ido	Golding		Anand	Asthagiri
Geoffrey	Goodhill		Rajeev	Aurora
David	Gross		Bruno	Averbeck
Steven	Gross		Nihat	Ay
Helmut	Grubmuller		M. Madan	Babu
Patricia	Hartzell		Rolf	Backofen
Teresa	Head-Gordon		Benjamin	Backus
Hanspeter	Herzel		Michael	Bada
Des	Higgins		Joel	Bader
Sean	Hill		Vineet	Bafna
Ivo	Hofacker		Ivet	Bahar
Ian	Holmes		Timothy	Bailey
Arthur	Horwich		Chandra	Bajaj
Neil	Hotchin		Vladimir	Bajic
Roman	Hovorka		Ruth	Baker
Gerhard	Hummer		Michael	Baker
Terence	Hwa		Margaret	Bakewell
Robert	Insall		Nathalie	Balaban
Vincent	Jansen		Ramesh	Balasubramaniam
K.T.	Jeang		Vijay	Balasubramanian
Gareth	Jones		Gabor	Balazsi
Stefan	Judex		Duygu	Balcan
Pavel	Jungwirth		Stefano	Baldassi
Janet	Kelso		David	Balduzzi
Can	Kesmir		Wolfgang	Ballhausen
John	Kirby		Nilesh	Banavali
Hiroaki	Kitano		Jayanth	Banavar
Akio	Kitao		Martin	Banks
Stefan	Klumpp		Albert-Laszlo	Barabasi
Stephen	Kowalczykowski		Richard	Baraniuk
Michael	Kozlov		Wendy	Barclay
Jürgen	Kurths		Jose	Bargas
Kyung	Lee		Ziv	Bar-Joseph
Thomas	Leitner		Riccardo	Baron
Rich	Lenski		Adam	Barrett
Christina	Leslie		Patrick	Barth
Andre	Levchenko		Marc	Barthelemy
Herbert	Levine		Nick	Barton
Olivier	Lichtarge		Brenda	Bass
Dennis	Livesay		Danielle	Bassett
Georg	Luebeck		Ugo	Bastolla
Jianpeng	Ma		Eric	Batchelor
Laura	Machesky		Alex	Bateman
Alex	Mackerell		Mark	Bathe
Margaret	Mackinnon		Francesco	Battaglia
Yael	Mandel-Gutfreund		Chris	Bauch
Punta	Marco		Linda	Baum
Mark	McBride		Christopher	Bayly
Bernd	Meibohm		Maxim	Bazhenov
Irmtraud	Meyer		Daniel	Beard
Franziska	Michor		Catherine	Beauchemin
Gordon	Mills		Suzanna	Becker
John	Mitchell		Attila	Becskei
Quaid	Morris		Attila	Becskei
Andrea	Mozzarelli		Michael	Beer
Victor	Muñoz		Niko	Beerenwinkel
Luciano	Nardo		Tim	Behrens
Stuart	Newman		Richard	Belew
Mikael	Oliveberg		George	Bell
Zoltan	Oltvai		Pedro	Beltrao
Chris	Oostenbrink		Kobi	Benenson
Ivan	Ovcharenko		Henrik	Bengtsson
Emanuele	Paci		Asa	Ben-Hur
Sergio	Pantano		Eshel	Ben-Jacob
Klaus	Pawelzik		Takis	Benos
B.	Pettitt		Andrea	Benucci
Robert	Phillips		Igor	Berezovsky
Kornelia	Polyak		Joshua	Berke
Marco	Punta		Benjamin	Berman
Predrag	Radivojac		Rameen	Beroukhim
Antonio	Rangel		Julien	Berro
Roland	Regoes		Michael	Berry
Roland	Regoes		Francois	Berthiaume
David	Rocke		Claudia	Bertonati
Pejman	Rohani		Robert	Best
George	Rose		Matthias	Bethge
Jose M.	Sanchez-Ruiz		Luis	Bettencourt
Van	Savage		Thijs	Beuming
Reinhard	Schneider		Upinder	Bhalla
Timothy	Secomb		Joydeep	Bhattacharya
David	Sept		Sujata	Bhavnani
David	Sept		Elie	Bienenstock
Peggy	Series		Ewan	Birney
Ron	Shamir		Kim	Blackwell
Joan-Emma	Shea		Hugh	Blair
Michael	Shlesinger		Stefano	Boccaletti
Saurabh	Sinha		Eberhard	Bodenschatz
Frank	Slack		Pierre-Yves	Boelle
Shamil	Sunyaev		Dirk	Bohmann
Peter	Swain		Peter	Bolhuis
John	Tainer		Benjamin	Bolker
John	Terry		Hamid	Bolouri
Bas	Teusink		Maciej	Boni
Dev	Thirumalai		Richard	Bonneau
Jan	Traas		Marc	Bonten
Arne	Traulsen		Alexandre	Bonvin
John	Tyson		Elhanan	Borenstein
Ron	Unger		Christoph	Borgers
Noort	van John		Jose	Borghans
Dimitrios	Vavylonis		Alexander	Borst
Gennady	Verkhivker		W.	Boscardin
Michael	Wall		Peter	Bossaerts
Jin	Wang		Moses	Boudourides
Arieh	Warshel		Robert	Bourret
Daniel	Weinreich		Kostas	Bourtzis
Harel	Weinstein		Paul	Boutros
Harel	Weinstein		Ben	Bowen
Scott	Weiss		James	Bowie
Charles	Wolgemuth		Howard	Bowman
Mark	Woolhouse		Gregory	Bowman
Mark	Woolrich		Eric	Boyd
Willy	Wriggers		Richard	Braatz
Xiaoliang	Xie		David	Bradley
Lingchong	You		Wolfgang	Brandt
Li	Zhaoping		Grace	Brannigan
Huan-Xiang	Zhou		Abraham	Brass
			Michelle	Brazas
			Alvis	Brazma
			Michael	Breakspear
			Michael	Breakspear
			Markus	Bredel
			Rainer	Breitling
			Rachel	Brem
			Bjorn	Brembs
			Michael	Brenner
			Paul	Bressloff
			Christopher	Brewster
			Rodolfo	Briones
			Ethan	Bromberg-Martin
			Ellen	Brooks-Pollock
			Frank	Brown
			Celeste	Brown
			Frank	Brown
			Sharon	Browning
			Ian	Bruce
			Michael	Brudno
			Jochen	Brumm
			Nicolas	Brunel
			Axel	Brunger
			Nicolas	Buchler
			Paul	Buckmaster
			Markus	Buehler
			Joachim	Buhmann
			Ed	Bullmore
			Dirk	Bumann
			Yoram	Burak
			Etienne	Burdet
			Anthony	Burgard
			Marie	Burns
			Kevin	Burrage
			Dennis	Burton
			David	Busath
			Frederic	Bushman
			Harmen	Bussemaker
			James	Butler
			Markus	Butz
			Susanna	C. Manrubia
			Amedeo	Caflisch
			Amedeo	Caflisch
			Chris	Cain
			Andrea	Califano
			Stuart	Campbell
			Jeffrey	Campion
			Carmen	Canavier
			Lewis	Cantley
			Carlo	Capelli
			Stefano	Cardanobile
			Paolo	Carloni
			Brian	Carlson
			Anders	Carlsson
			Joana	Carneiro Da Silva
			Anne	Carpenter
			Catherine	Carr
			Aura	Carreira
			Jason	Carroll
			Anne-Ruxandra	Carvunis
			Simon	Cauchemez
			Andrea	Cavagna
			Anna	Cereseto
			Marco Ceruso	Ceruso
			Maurice	Chacron
			Mohamed	Chahine
			Jorge	Chahine
			Pinak	Chakrabarti
			Arup	Chakraborty
			Hue-sun	Chan
			Christina	Chan
			Hue	Chan
			Cliburn	Chan
			Frances	Chance
			Roger	Chang
			Chia-en	Chang
			Jean-Pierre	Changeux
			bryant	chase
			Hugues	Chate
			Madalena	Chaves
			Sara	Checa
			Gal	Chechik
			Gal	Chechik
			Haifeng	Chen
			Xiaoyu	Chen
			Kevin	Chen
			Nansheng	Chen
			Jake	Chen
			Hsuan-Yi	Chen
			Frederick	Chen
			Xi	Chen
			Peter	Cherapanov
			Elissa	Chesler
			Allen	Cheung
			Jonah	Cheung
			Margaret	Cheung
			Derek	Chiang
			Maria	Chikina
			Wai	Ching
			Arul	Chinnaiyan
			Anton	Chizhov
			Yoon	Choi
			Benny	Chor
			Gerardo	Chowell
			David	Christini
			Jhih-Wei	Chu
			Justin	Chumbley
			Wen-Yu	Chung
			Andrea	Ciliberto
			Andrew	Clark
			Aaron	Clauset
			John	Cleary
			Thomas	Cleland
			Claudia	Clopath
			Netta	Cohen
			Alexander	Cohen
			Ted	Cohen
			Murat	Cokol
			Caroline	Colijn
			Vittoria	Colizza
			Andrew	Collins
			Alejandro	Colman-Lerner
			Giorgio	Colombo
			Lucy	Colwell
			Albert	Compte
			Gavin	Conant
			Charles	Connor
			Carsten	Conradi
			Gabriele	Constantino
			David	Conti
			Roger	Cooke
			Steve	Coombes
			Daniel	Coombs
			Ben	Cooper
			Lawrence	Cormack
			Greg	Corrado
			Pierre-Jean	Corringer
			Ben	Corry
			Francis	Corson
			Rosa	Cossart
			Michael	Costanzo
			Simon	Cotter
			Gary	Cottrell
			Markus	Covert
			Jack	Cowan
			Nelson	Cowan
			Lenore	Cowen
			Matt	Cowperthwaite
			Edmund	Crampin
			Anton	Crombach
			Holk	Cruse
			Peter	Csermely
			Mark	Cucuzzella
			Qiang	Cui
			Hermann	Cuntz
			Michael	Cusick
			Vassilis	Cutsuridis
			Gary	Cutter
			Gennady	Cymbalyuk
			Andreas	Daffertshofer
			Harel	Dahari
			Donghai	Dai
			Steven	Dakin
			Charles	Danko
			Aaron	Darling
			Zbigniew	Darzynkiewicz
			Debasis	Dash
			Jean	Daunizeau
			Miles	Davenport
			Olivier	David
			Todd	Davis
			Nathaniel	Daw
			Kenneth	Dawson
			Peter	Dayan
			Peter	Dayan
			Nando	de Freitas
			Bert	de Groot
			Ivana	de la Serna
			Gonzalo	de Polavieja
			Erik	De Schutter
			Alexander	de Vries
			Anita	de Waard
			Dominique	Debanne
			Eric	Deeds
			Michael	Deem
			Adrian	DeFroment
			Nigel	Delaney
			Marc	Delarue
			Maria	Deli
			Alexander	DeLuna
			Minghua	Deng
			Michael	Denker
			Juan	DePablo
			Hartmut	Derendorf
			Michael	Desai
			Markus	Deserno
			Benoit	Dessailly
			Alain	Destexhe
			Andreas	Deutsch
			Peter	Devreotes
			Patrik	D'haeseleer
			Mario	di Bernardo
			Diego	Di Bernardo
			Massimiliano	Di Luca
			Rosemary	Dickin
			Jorn	Diedrichsen
			Markus	Diesmann
			Antoni	Diez Noguera
			Peter	Diggle
			Mingzhou	Ding
			Feng	Ding
			Jonathan	Dingwell
			Aaron	Dinner
			Dennis	Discher
			Narendra	Dixit
			Peter	Dodd
			Brent	Doiron
			Kalpana	Dokka
			Socrates	Dokos
			Eytan	Domany
			Francisco	Domingues
			Brian	Dominy
			Alberto	d'Onofrio
			Hernan	Dopazo
			Joaquin	Dopazo
			Mario	dos Reis
			Jeremy	Draghi
			Valentin	Dragoi
			Patrick	Drew
			Ignat	Drozdov
			Allan	Drummond
			George	Drusano
			Weihong	Du
			Konstantin	Dubrovinski
			Michael	Duffy
			Alex	Dunn
			GeneviÃ¨ve	Dupont
			Genevi&#x00E8;ve	Dupont
			Stewart	Durell
			Jonathan	Dushoff
			Shuchismita	Dutta
			Adilson	E. Motter
			Sean	Eddy
			Uri	Eden
			John	Edmunds
			Nathan	Edwards
			Mark	Edwards
			Ulrich	Egert
			Stephen	Eglen
			Gaute	Einevoll
			Hans	Ekkehard Plesser
			Ron	Elber
			Adrian	Elcock
			Coen	Elemans
			Olivier	Elemento
			Gal	Elidan
			Ran	Elkon
			Yasser	EL-Manzalawi
			Laura	Elnitski
			Mike	Elowitz
			Hana	El-Samad
			Mihaela	Enculescu
			Heiko	Enderling
			Toshiya	Endo
			Kristof	Engelen
			Alan	Engelman
			Ido	Erev
			Harold	Erickson
			Bard	Ermentrout
			Marc	Ernst
			Eleazar	Eskin
			Carlos	Espinosa-Soto
			Clara	Espitia
			Dario	Estrin
			Rudiger	Ettrich
			James	Evans
			James	Faeder
			Adrienne	Fairhall
			Martin	Falcke
			Roland	Faller
			Christopher	Fang-Yen
			Jose	Faraldo Gomez
			Mario	Fares
			Lisa	Fauci
			Geoffrey	Faulkner
			Justin	Fay
			Paul	Fearnhead
			Michael	Feig
			Ariel	Feiglin
			David	Fell
			Jianfeng	Feng
			Neil	Ferguson
			Guy	Fernald
			Hugo	Fernandes
			Juan	Fernandez-Recio
			Matt	Ferrari
			Daniel	Ferris
			Riccardo	Fesce
			Michael	Fessler
			Jacquelyn	Fetrow
			Dawn	Field
			Ila	Fiete
			Joao	Filipe
			Lynn	Fink
			Andras	Fiser
			Daniel	Fisher
			Frank	Fleischer
			Ronan	Fleming
			Stephen	Fleming
			Razvan	Florian
			Christodoulos	Floudas
			Darren	Flower
			Henrik	Flyvbjerg
			Aaron	Fogelson
			Jurgen	Fohlmeister
			Stephen	Fong
			Walter	Fontana
			Christian	Forst
			Jacob	Foster
			Panagiota	Foteinou
			Nicholas	Foulkes
			Mathieu	Fourment
			Paul	Francois
			Michael	Frank
			David	Franklin
			B.	Franklin Pugh
			Hunter	Fraser
			Christophe	Fraser
			Franca	Fraternali
			Edward	Freedman
			Eva	Frei
			Robert	French
			Lewis	Frey
			Iddo	Friedberg
			Benjamin	Friedrich
			James	Fritton
			Robert	Froemke
			Helen	Fryer
			Sebastian	Funk
			Simone	Furini
			Ora	Furman
			Simon	Furney
			Stefano	Fusi
			Fred	Gage
			James	Galagan
			Randy	Gallistel
			Michael	Galperin
			Alison	Galvani
			Surya	Ganguli
			Vitaly	Ganusov
			Xiaolian	Gao
			Ying	Gao
			Manuel	Garber
			Angel	Garcia
			Jose-Manuel	Garcia-Aznar
			Andy	Gardner
			Paul	Gardner
			Jennifer	Gardy
			Simon	Garnier
			Alan	Garny
			Robert	Gatenby
			Suzanne	Gaudet
			Nicholas	Geard
			Wilson	Geisler
			Caroline	Geisler
			Mikhail	Gelfand
			Pantelis	Georgiades
			Holger	Gerhardt
			Dietlind	Gerloff
			Daniel	Geschwind
			Marc-Oliver	Gewaltig
			Azra	Ghani
			Elodie	Ghedin
			Clare	Giacomantonio
			Robert	Giegerich
			Stan	Gielen
			David	Gifford
			Wayne	Giles
			Patrick	Gill
			Michael	Gilson
			Simon	Giszter
			Michele	Giugliano
			Kathryn	Glass
			Greg	Gloor
			Christophe	Godin
			Nigel	Goldenfeld
			Edward	Goldstein
			Tim	Gollisch
			David	Golomb
			David	Golomb
			Jorge	Golowasch
			Shawn	Gomez
			Haijun	Gong
			Gaolang	Gong
			Didier	Gonze
			Geoffrey	Goodhill
			David	Goodsell
			Uri	Gophna
			Alemayehu	Gorfe
			Alemayehu	Gorfe
			Andrew	Goryachev
			Raphael	Gottardo
			Jay	Gottfried
			Berthold	Gottgens
			Nir	Gov
			Ed	Grabczyk
			Thomas	Graeber
			Thomas	Graf
			Erich	Graf
			Lyle	Graham
			Bruce	Graham
			Francois	Graner
			Christine	Granier
			Barry	Grant
			Frederik	Graw
			Lesley	Greene
			Daniel	Greenfield
			Florian	Greil
			Jamie	Griffin
			Thomas	Griffiths
			Nick	Grishin
			Nick	Grishin
			Claudius	Gros
			Alexander	Grosberg
			Claudio	Grosman
			Thilo	Gross
			Alan	Grossfield
			Aaron	Gruber
			dominic	Gruen
			Victor	Guallar
			Ivana	Gudelj
			Raphael	Guerois
			Zeynep	Gumus
			Arthur	Gunzl
			Sunetra	Gupta
			Vitaly	Gursky
			Attila	Gursoy
			Ryan	Gutenkunst
			Boris	Gutkin
			Patric	Hagmann
			Matthew	Hahn
			Juergen	Hahn
			Richard	Hahnloser
			Adrian	Haith
			Vincent	Hakim
			Hakon	Hakonarson
			Marc	Halfon
			Turkan	Haliloglu
			David	Hall
			Oskar	Hallatschek
			Jennifer	Hallinan
			Bojan	Hamer
			Daniel	Hammer
			Lihui	Han
			Jing-Dong	Han
			Andreas	Handel
			Jo	Handelsman
			Ulrich	Hansmann
			Song	Hao
			Ross	Hardison
			Todd	Hare
			Jennifer	Harrow
			Alexander	Hartemink
			Alan	Hastings
			Jeff	Hasty
			Mariko	Hatakeyama
			Artemis	Hatzigeorgiou
			Vassily	Hatzimanikatis
			Jason	Haugh
			Izhak	Haviv
			Rhoda	Hawkins
			Daniel	Haydon
			Brian	Hayes
			Steven	Hayward
			Scott	Hazelwood
			Bin	He
			Brian	Healy
			Daniel	Hebenstreit
			Dieter	Heermann
			Jane	Heffernan
			Sef	Heijnen
			Volkmar	Heinrich
			Sebastien	Helie
			Manuela	Helmer-Citterich
			Volkhard	Helms
			Henry	Heng
			Guillaume	Hennequin
			Guillaume	Hennequin
			Matthias	Hennig
			Christopher	Henry
			Reinhard	Hensel
			Alfred	Hero
			Javier	Herrero
			Markus	Herrgard
			Michael	Herrmann
			John	Hertz
			Andreas	Herz
			William	Heuett
			Paul	Hibbard
			Matthew	Hibbs
			Winston	Hide
			Sean	Hill
			Thomas	Hillen
			Michael	Hiller
			Jun	Hirabayashi
			Fumio	Hirata
			Yutaka	Hirata
			Martin	Hjortsø
			William	Hlavacek
			Philip	Hodgkin
			Jan-Hendrik	Hofmeyr
			Eric	Holland
			Petter	Holme
			Ian	Holmes
			Christopher	Honey
			Vivian	Hook
			Andrew	Hopkins
			Yair	Horesh
			Amnon	Horovitz
			Amnon	Horowitz
			Frank	Horrigan
			Steve	Horvath
			Thomas	House
			Martin	Howard
			Mark	Howard
			Peter	Hraber
			Li	Hsu
			Wei-Shou	Hu
			Zhenjun	Hu
			Kerwyn	Huang
			Niu	Huang
			Sui	Huang
			Kerwyn	Huang
			Jochen	Hub
			Timothy	Hughes
			Gemma	Huguet
			Thomas	Hund
			Laurence	Hurst
			Curtis	Huttenhower
			Martijn	Huynen
			Quentin	Huys
			Changbong	Hyeon
			Dagmar	Iber
			Marianthi	Ierapetritou
			Pablo	Iglesias
			Oleg	Igoshin
			Mitsunori	Ikeguchi
			Seiya	Imoto
			Giacomo	Indiveri
			James	Ingram
			Ed	Ionides
			Ilya	Ioshikhes
			Ivan	Iossifov
			Keita	Ito
			Plamen	Ivanov
			Richard	Ivry
			Hideo	Iwasaki
			Ravi	Iyengar
			Bradley	J. Roth
			Donald	Jacobs
			Robbie	Jacobs
			Johannes	Jaeger
			Saleet	Jafri
			Siewert	Jan Marrink
			Kevin	Janes
			Joel	Janin
			Mehrdad	Jazyeri
			Saad	Jbabdi
			Lars	Jensen
			Mark	Jensen
			Lars	Jensen
			Oliver	Jensen
			Robert	Jernigan
			Hongkai	Ji
			Zhenyu	Jia
			Dezhe	Jin
			Viktor	Jirsa
			Per	Johan Klasse
			David	Johnson
			Alan	Johnston
			James	Jones
			Edward	Jones
			Nick	Jones
			Prashant	Joshi
			Raja	Jothi
			Suckjoon	Jun
			Rex	Jung
			Ryoichiro	Kageyama
			Marcus	Kaiser
			Christel	Kamp
			Kunihiko	Kaneko
			Jitendra	Kanodia
			Noam	Kaplan
			Tommy	Kaplan
			Jan	Karbowski
			A	Kardamakis
			Mehran	Kardar
			Anis	Karimpour-Fard
			Peter	Karp
			Matthias	Kaschube
			Peter	Kasson
			Peter	Kasson
			Tohru	Kataoka
			Richard	Katz
			Michael	Katze
			Marcelle	Kaufman
			Mahendra	Kavdia
			Yiannis	Kaznessis
			Matt	Keeling
			Jack	Keene
			James	Keener
			Michael	Keiser
			Louise	Kelly-Hope
			Steven	Kembel
			Melissa	Kemp
			Wayne	Kendal
			Scott	Kern
			Ozlem	Keskin
			Can	Kesmir
			Mustafa	Khammash
			Raya	Khanin
			Akinori	Kidera
			Stefan	Kiebel
			Andrzej	Kierzek
			Philip	Kim
			Seungchan	Kim
			Aaron	King
			Oliver	King
			Justin	Kinney
			Denise	Kirschner
			Roy	Kishony
			Istvan	Kiss
			Katsunori	Kitano
			Hiroaki	Kitano
			Manfred	Kitzbichler
			Allon	Klein
			Steven	Kleinstein
			Petra	Klepac
			Yossef	Kliger
			David	Klinke
			Edda	Klipp
			Bill	Klug
			David	Knill
			Michael	Knop
			Malte	Kob
			Ryota	Kobayashi
			Ina	Koch
			Patrice	Koehl
			Katia	Koelle
			Peter	Koenig
			Konrad	Koerding
			Eric	Kolaczyk
			David	Komander
			Lars	Konermann
			Eugene	Koonin
			Bette	Korber
			Julie	Korenberg
			Ian	Korf
			Tanja	Kortemme
			Sergei	Kosakovsky Pond
			Kenneth	Kosik
			Mickey	Kosloff
			Shiva	Kotha
			Alex	Koulakov
			Andriy	Kovalenko
			Stanislav	Kozubek
			Adrian	Krainer
			John	Krakauer
			Frank	Krasne
			Michael	Krauthammer
			Pamela	Kreeger
			Andreas	Kremer
			Andreas	Kremling
			Mirjam	Kretzschmar
			Mirjam	Kretzschmar
			Jeffrey	Krichmar
			Birgit	Kriener
			J.	Krishnan
			Steve	Kron
			Yoshihisa	Kubota
			Thomas	Kuhlman
			Casimir	Kulikowski
			Chanchal	Kumar
			Ursula	Kummer
			Anshul	Kundaje
			Jung-Hua Steven	Kuo
			Dwight	Kuo
			Charlotte	Kuperwasser
			Jeff	Kuret
			Shinya	Kuroda
			Jurgen	Kurths
			Andrew	L. Hufton
			Michael	L. Simpson
			Giancarlo	La Camera
			Doug	LaCount
			Damien	Lacroix
			Istvan	Ladunga
			Michael	Laessig
			Carlo	Laing
			John	Lambris
			Jack	Lancaster
			Peter	Lance
			Andrea	Lancichinetti
			Michael	Landy
			Dieter	Langosch
			Jurg	Langowski
			Doug	LaRowe
			Roman	Laskowski
			Al	LaSpada
			Michael	Lassig
			Michael	Laub
			Reinhard	Laubenbacher
			Charles	Laughton
			Michael	Lavine
			Charles	Lawrence
			Michael	Lawrence
			Ross	Lazarus
			Robert	Lazarus
			Suzanne	Leal
			Philip	LeDuc
			Su-In	Lee
			Eunjung	Lee
			Andrew	Lee
			Inhan	Lee
			Su-in	Lee
			Hyunju	Lee
			Insuk	Lee
			Robert	Legenstein
			Stefan	Legewie
			Judith	Legrand
			Ben	Lehner
			Hongkai	Lei
			E. S.	Lein
			Vitor	Leite
			Thomas	Leitner
			Jean-Christophe	Leloup
			Philippe	Lemey
			Boris	Lenhard
			Nicholas	LeNovere
			Mike	Leon
			Nicholas	Lesica
			Christina	Lesley
			Justin	Lessler
			Andre	Levchenko
			Francis	Levi
			Herbert	Levine
			Erel	Levine
			Michael	Levy
			Emmanuel	Levy
			Yaakov	Levy
			Timothy	Lezon
			Timothy	Lezon
			Wen-Hsiung	Li
			Wilfred	Li
			Zhaoping	Li
			Tongbin	Li
			Ming	Li
			Yi-Xue	Li
			Lang	Li
			Jie	Liang
			Chenzhong	Liao
			David	Liberles
			Erez	Lieberman-Aiden
			Wolfram	Liebermeister
			Roland	Lill
			Han	Lim
			Dawei	Lin
			Biaoyang	Lin
			Erik	Lindahl
			Rune	Linding
			Axel	Lindner
			Benjamin	Lindner
			Axel	Lindner
			Marc	Lipsitch
			Trevor	Lithgow
			Dene	Littler
			Vladimir	Litvak
			Li	Liu
			Jun	Liu
			Andrew	Liu
			Xiaole	Liu
			James	Lloyd-Smith
			David	Lockhart
			Tom	Lodise
			Benjamin	Logsdon
			Mickey	London
			Manyuan	Long
			Nuria	Lopez-Bigas
			Yoram	Louzoun
			Simon	Lovell
			John	Lowengrub
			Yoram	Lozoun
			Joseph	Lucas
			Fabio	Luciani
			Joanne	Luciano
			Heiko	Luhmann
			Ryan	Lukeman
			Desmond	Lun
			Andrei	Lupas
			Yves	Lussier
			Oleg	Lyamin
			Samantha	Lycett
			William	Lytton
			Jose	M. Sanchez-Ruiz
			Buyong	Ma
			Jianpeng	Ma
			Jian	Ma
			Martine	Maan
			Avi	Ma'ayan
			Feilim	Mac Gabhann
			Ben	MacArthur
			Colin	MacDonald
			Justin	MacDonald
			Christian	Machens
			Malcolm	MacIver
			Jason	MacLean
			M.	Madan Babu
			Peter	Madsen
			Jeffry	Madura
			Anotida	Madzvamuse
			Reinoud	Maex
			Pierre	Magistretti
			Carsten	Magnus
			Paul	Magwene
			Radhakrishnan	Mahadevan
			Louis	Mahadevan
			Narendra	Maheshri
			satya	Majumdar
			Oded	Maler
			Carlo	Maley
			Ivan	Maly
			Matthias	Mann
			Pierre	Maquet
			Costas	Maranas
			Miguel	Maravall-Rodriguez
			Daniel	Margoliash
			Adam	Margolin
			Enzo	Marinari
			Cristina	Marino Buslje
			John	Marioni
			Olga	Markova
			Florian	Markowetz
			Florian	Markowetz
			Siewert Jan	Marrink
			Daniel	Marti
			Olivier	Martin
			Agustino	Martinez-Antonio
			Sergio	Martinoia
			Marc	Marti-Renom
			Norbert	Marwan
			John	Mascola
			Joanna	Masel
			Vega	Masignani
			Sergei	Maslov
			Sarah	Mathew
			Carolyn	Mattingly
			Sebastian	Maurer-Stroh
			Michael	Maurizi
			Anna	Ma-Wyatt
			Avraham	Mayo
			Alexey	Mazur
			Alberto	Mazzoni
			Pietro	Mazzoni
			J.	McCammon
			James	McCaw
			Jason	McDermott
			Donald	McElwain
			Peter	McHale
			Dave	McMillen
			Mark	McPeek
			Philip	McQueen
			Ramit	Mehr
			Ramit	Mehr
			Pankaj	Mehta
			Martin	Meier-Schellersheim
			Hans	Meinhardt
			Hans	Meinhardt
			Thierry	Meinnel
			Giuseppe	Melacini
			Francisco	Melo
			Eduardo	Mendoza
			Steven	Mennerick
			Gautam	Menon
			Matthias	Merkenschlager
			Stefano	Merler
			Samy	Meroueh
			Jordi	Mestres
			Ralf	Metzler
			Frederic	Meunier
			Markus	Meuwly
			Chris	Miall
			Julien	Michel
			Cristian	Micheletti
			Stephen	Michnick
			Richard	Michod
			Franziska	Michor
			John	Middlebrooks
			Stefan	Mihalas
			Istvan	Miklos
			Shawn	Mikula
			Joel	Miller
			Ron	Milo
			Ron	Milo
			Jong	Min Lee
			P.	Minary
			Yi	Ming Zou
			Vladimir	Minin
			Leonid	Mirny
			Bud	Mishra
			Michael	Mistry
			James	Mitchell
			John	Mitchell
			Partha	Mitra
			Alexander	Mitrophanov
			John	Mittler
			Satoru	Miyano
			Osamu	Miyashita
			David	Mobley
			Alex	Mogilner
			Debasisa	Mohanty
			Carmen	Molina-Paris
			Colin	Molter
			Gianluigi	Mongillo
			Nick	Monk
			Richard	Mooney
			Ruben	Moreno-Bote
			John	Morgan
			Robert	Moritz
			Harold	Morowitz
			Alexandre	Morozov
			Quaid	Morris
			Ali	Mortazavi
			Alan	Moses
			Karen	Moxon
			Fangping	Mu
			Hari	Muddana
			Victor	Muller
			Viktor	Muller
			Barbara	Mulloy
			Richard	Munch
			Alysson	Muotri
			Robert	Murphy
			Mark	Musen
			Arcady	Mushegian
			Ferdinando	Mussa-Ivaldi
			Christopher	Myers
			Chad	Myers
			Robert	Nachbar
			Suhita	Nadkarni
			Nozomi	Nagano
			John	Nagle
			Mayuko	Nakamaru
			Alfons	Navarro
			Eric	Nawrocki
			Martin	Nawrot
			Benjamin	Neale
			Alexander	Neiman
			Israel	Nelken
			Patrick	Nelson
			Mark	Nelson
			Jeanne	Nerbonne
			Juergen	Neubauer
			Avidan	Neumann
			Stuart	Newman
			Alain	Nicolas
			Dan	Nicolau
			Qing	Nie
			Steven	Niederer
			Jens	Nielsen
			Lars	Nielsen
			Morten	Nielsen
			Jens	Nielsen
			Florian	Nigsch
			Hiroshi	Nikaido
			Evgeni	Nikolaev
			Ed	Nikonowicz
			Ken	Nishikawa
			Steve	Nishimura
			Kazuhisa	Nishizawa
			Corey	Nislow
			Tracy	Nissan
			Mohamed	Noor
			Sergei	Noskov
			Richard	Notebaart
			Bela	Novak
			Ruth	Nussinov
			Duane	Nykamp
			James	O. McInerney
			Noel	O'Boyle
			David	Odde
			James	O'Dwyer
			Uwe	Ohler
			Hitoshi	Okamura
			Michael	Oldham
			Lars	Olsen
			Bruno	Olshausen
			Zoltan	Oltvai
			Zoltan	Oltvai
			Mette	Olufsen
			Gilbert	Omenn
			Philip	O'Neill
			Alexey	Onufriev
			Christine	Orengo
			Matej	Oresic
			Elena	Orlova
			Gabor	Orosz
			Andrew	Oster
			George	Oster
			Annette	Ostling
			Razib	Othman
			Sarah	Otto
			Ivan	Ovcharenko
			John	Overington
			Mahmut	Ozer
			S.	Ozkan
			Lior	Pachter
			Emanuele	Paci
			Marco	Pagni
			Kevin	Painter
			Sinisa	Pajevic
			Alan	Palmer
			Bernhard	Palsson
			Sandeep	Pandit
			John	Panetta
			Liam	Paninski
			Kostas	Pantopoulos
			Stefano	Panzeri
			Dmitri	Papatsenko
			Garegin	Papoian
			Rohit	Pappu
			John	Parkinson
			Abby	Parrill
			Richard	Pastor
			Benedict	Paten
			Kiran	Patil
			Nick	Patterson
			Paul	Pavlidis
			Stephen	Payne
			Sam	Payne
			Florencio	Pazos
			Jean	Peccoud
			Jakob	Pedersen
			Itsik	Pe'er
			Shayn	Peirce
			Shayn	Peirce-Cottler
			Ren-Wang	Peng
			Weiqun	Peng
			Hanchuan	Peng
			William	Penny
			David	Perahia
			Alan	Perelson
			Theodore	Perkins
			Simon	Peron
			Graziano	Pesole
			Jan	Peters
			Bjoern	Peters
			Graeme	Pettet
			Thomas	Pfeiffer
			George	Phillips
			Stefano	Piana
			Francesco	Piazza
			Satish	Pillai
			John	Pinney
			Dimitris	Pinotsis
			Len	Pismen
			Joshua	Plotkin
			Joshua	Plotkin
			Andrew	Pohorille
			Leo	Polansky
			Silvina	Ponce Dawson
			Chris	Ponting
			Art	Poon
			Travis	Porco
			Hugh	Possingham
			Babak	Pourbohloul
			Steve	Prescott
			Corrado	Priami
			Nathan	Price
			Jaime	Prilusky
			Andreas	Prlic
			Tomas	Prolla
			Teresa	Przytycka
			Elizabeth	Pugh
			Jose	Puglisi
			Pere	Puigbo
			Marco	Punta
			Tal	Pupko
			Feng	Qi
			Hong	Qian
			Zhilin	Qu
			David	Queller
			Nathalie	Questembert-Balaban
			Amina	Qutub
			Dante	R. Chialvo
			Mikhail	Rabinovich
			Predrag	Radivojac
			Gunnar	Raetsch
			Sridhar	Raghavachari
			M.	Raghuraman
			Gregor	Rainer
			Rajasimhan	Rajagovindan
			Ratna	Rajesh Thangudu
			Bartek	Rajwa
			Saroja	Ramanujan
			David	Rand
			Oliver	Rando
			Sean	Rands
			Juan	Ranea
			Rajiv	Ranganathan
			Jose	Ranz
			Christopher	Rao
			Wouter-Jan	Rappel
			Niels	Rattenborg
			Kodimangalam	Ravichandran
			J. Christian	Ray
			Subhadip	Raychaudhuri
			Soumya	Raychaudhuri
			Jonathan	Read
			Dietrich	Rebholz-Schuhmann
			Martin	Reczko
			Srinivas	Reddy
			Jennifer	Reed
			Carrie	Reed
			Roland	Regoes
			Mark	Reimers
			Pieter	Rein ten Wolde
			David	Reinkensmeyer
			David	Reiss
			Maarten	Reith
			Timothy	Reluga
			Michiel	Remme
			Alfonso	Renart
			Ruy	Ribeiro
			Ruy	Ribeiro
			Luke	Rice
			Magnus	Richardson
			Jonas	Richiardi
			Jorge	Riera
			Markus	Riester
			Steven	Riley
			John	Rinzel
			Jared	Roach
			David	Robertson
			Harlan	Robins
			Hugh	Robinson
			Joshua	Robinson
			Keith	Robison
			Eduardo	Rocha
			Raul	Rodriguez-Esteban
			Ingo	Roeder
			Melvyn	Roerdink
			Igor	Rogozin
			Pejman	Rohani
			Helge	Roider
			Morgane	Roland
			Pedro	Romero
			Bernhard	Ronacher
			Molly	Rorick
			Antonio	Rosato
			Elliott	Ross
			Janet	Rossant
			John	Rossi
			Bradley	Roth
			Arnd	Roth
			Frederick	Roth
			Ellen	Rothenberg
			Klemens	Rottner
			Yasser	Roudi
			Marc	Roussel
			Igor	Rouzine
			Manojit	Roy
			Christopher	Rozell
			Jonathan	Rubin
			Mikail	Rubinov
			Mikail	Rubinov
			J.	Rudi Strickler
			Frank	Ruffier
			Ann	Rundell
			Rebecca	Rundell
			Eytan	Ruppin
			Colin	Russell
			Giovanni	Russo
			Michael	Rust
			Derek	Ruths
			Alan	Ruttenberg
			Margaret	Ryan
			Andrey	Rzhetsky
			Frank	Sachse
			Dan	Sackett
			Roberto	Saenz
			Julio	Saez-Rodriguez
			Maneesh	Sahani
			Aswin	Sai Narain Seshasayee
			Valdur	Saks
			Marcel	Salath&#x00E9;
			Marcel	Salathe
			Vielka	Salazar
			Kourosh	Salehi-Ashtiani
			Howard	Salis
			Freddie	Salsbury, Jr
			Andrea	Saltelli
			Lukasz	Salwinski
			Michael	Sammeth
			Alexei	Samsonovich
			Maria	Sanchez-Vives
			Yves-Henri	Sanejouand
			Terrence	Sanger
			Sriram	Sankararaman
			Susanna-Assunta	Sansone
			Fidel	Santamaria
			Boris	Sarcevic
			Josep	Sardanyes
			Casim	Sarkar
			Sahotra	Sarkar
			Kenji	Satou
			Jeffrey	Saucerman
			Jeffrey	Saucerman
			Thomas	Sauter
			Nicholas	Savill
			Gregory	Sawicki
			Lars	Schafer
			Christina	Scharnagl
			Robert	Scheidt
			Ingrid	Schellens
			Steven	Schiff
			Maria	Schilstra
			Lutz	Schimansky-Geier
			Helgi	Schioth
			Avner	Schlessinger
			Tamar	Schlick
			Alexander	Schliep
			Amy	Schmid
			Karl	Schmid
			Geert	Schmid-Schonbein
			Tom	Schmidt
			Christophe	Schmidt-Hieber
			Elad	Schneidman
			Santiago	Schnell
			Hans	Scholer
			Dietmar	Schomburg
			Nicholas	Schork
			Paul	Schrater
			Michael	Schroeder
			Gunnar	Schroeder
			Charles	Schroeder
			Ora	Schueler-Furman
			Klaus	Schulten
			David	Schulz
			Felix	Schumann
			Stefan	Schuster
			Stephen	Schwartz
			Odelia	Schwartz
			Ulrich	Schwarz
			Nicolas	Schweighofer
			Nicolas	Schweighofer
			James	Scott
			J.A.	Scott Kelso
			C.	Scott Wylie
			Stuart	Sealfon
			Ole	Seehausen
			Mark	Segal
			Idan	Segev
			Daniel	Segre
			Terrence	Sejnowski
			Joachim	Selbig
			Colin	Semple
			Ryan	Senger
			Anirvan	Sengupta
			Walter	Senn
			Cathal	Seoighe
			Peggy	Series
			Louise	Serpell
			Jun	Sese
			E.	Seshan Venkatraman
			Sima	Setayeshgar
			Ole-Morten	Seternes
			Anil	Seth
			Praveen	Sethupathy
			Giovanni	Settanni
			Reza	Shadmehr
			Parantu	Shah
			Nigam	Shah
			Sohrab	Shah
			Imran	Shah
			Cosma	Shalizi
			Ron	Shamir
			Yousif	Shamoo
			Robert	Shapley
			Roded	Sharan
			Roded	Sharan
			Kim	Sharp
			James	Sharpe
			Tatyana	Sharpee
			Dennis	Shasha
			George	Shaw
			Joan-Emma	Shea
			Xu	Shen
			Richard	Shen
			Lei	Shi
			Yuguang	Shi
			Troy	Shinbrot
			Troy	Shinbrot
			Michael	Shirts
			Tomer	Shlomi
			Boris	Shraiman
			Sanjeev	Shroff
			Frank	Sicheri
			Arend	Sidow
			Olivier	Sigaud
			Eric	Siggia
			Mariano	Sigman
			R	Silver
			Vangelis	Simeonidis
			Burt	Singer
			Mona	Singh
			Saurabh	Sinha
			Anton	Sirota
			Frances	Skinner
			Boris	Slepchenko
			Donna	Slonim
			Rod	Smallwood
			Jeroen	Smeets
			Barry	Smith
			Barry	Smith
			Richard S.	Smith
			David	Smith
			Jeremy	Smith
			Maurice	Smith
			Stephen	Smith
			Maurice	Smith
			Thomas	Smith
			Joseph	Smith
			Berend	Snel
			Kim	Sneppen
			Eric	Sobie
			Johannes	Soeding
			Christian	Soeller
			Ricard	Sole
			Ricard	Sole
			David	Soll
			Sara	Solla
			Alireza	Soltani
			Fritz	Sommer
			Sen	Song
			Sen	Song
			Albert	Sorribas
			Orkun	Soyer
			Andrew	Spence
			Alfred	Spormann
			Olaf	Sporns
			Stephen	Sprang
			Henning	Sprekeler
			Manoj	Srinivasan
			Ranjan	Srivastava
			Peter	Stadler
			Tanja	Stadler
			Garrett	Stanley
			Frank	Starmer
			Angelike	Stathopoulos
			Christoph	Steinbeck
			Michael	Steiper
			Armen	Stepanyants
			Klaas	Stephan
			Robert	Stephens
			Dagmar	Sternad
			Volker	Steuber
			Rick	Stevens
			Michael	Stevens
			Mark	Steyvers
			Christian	Stilp
			Alan	Stocker
			Mark	Stopfer
			Gary	Stormo
			John	Straub
			Korbinian	Strimmer
			Sean	Stromberg
			Josh	Stuart
			Sri	Subramanian
			Bela	Suki
			Pavel	Sumazin
			Sean	Sun
			Giulio	Superti-Furga
			David	Swigon
			Zoltan	Szallasi
			Eors	Szathmary
			Sing-Hoi	Sze
			Henrik	Szurmant
			Dylan	Taatjes
			Yuval	Tabach
			Larry	Taber
			John	Tainer
			Emad	Tajkhorshid
			Mark	Tanaka
			Sander	Tans
			Alessia	Tarditi
			Corina	Tarnita
			Michael	Tarr
			Murat	Tasan
			Andrew	Tatem
			Yoshio	Tateno
			Ben	Tatler
			Dan	Tawfik
			Dan	Tawfik
			Jordan	Taylor
			William	Taylor
			Stefan	Tenzer
			David	Teplow
			David	Terman
			John	Terry
			Tom	Tetzlaff
			Bas	Teusink
			Douglas	Theobald
			Guy	Theraulaz
			Frederic	Theunissen
			Ines	Thiele
			Ines	Thiele
			Dev	Thirumalai
			Jean-Philippe	Thivierge
			Peter	Thomas
			Rene	Thomas
			Matthew	Thomas
			Alex	Thomson
			Jeffrey	Thorne
			Kurt	Thoroughman
			Zu	Thur Yew
			Guido	Tiana
			Nicki	Tiffin
			Itay	Tirosh
			Naftali	Tishby
			Gasper	Tkacik
			Anne-Elise	Tobin
			Philippe	Tobler
			Emo	Todorov
			Martin	Tollinger
			Martin	Tompa
			Alessandro	Torcini
			Ali	Torkamani
			Suzy	Torti
			Donald	Tournier
			Taro	Toyoizumi
			Zlatko	Trajanoski
			Roger	Tran-Son-Tay
			Thomas	Trappenberg
			Arne	Traulsen
			Andrew	Travers
			Monica	Tremont
			Alessandro	Treves
			Edward	Trifonov
			Bryan	Tripp
			Matthew	Trotter
			Olga	Troyanskaya
			Gavin	Tsai
			Victor	Tsetlin
			Nikolaos M.	Tsoukias
			Nikolaos	Tsoukias
			Yuhai	Tu
			Greg	Tucker-Kellogg
			Tamir	Tuler
			Adrian	Turjanski
			Benjamin	Turk
			Robert	Turner
			Christopher	Tyler
			John	Tyson
			Igor	Ulitsky
			Kamil	Uludag
			David	Umulis
			Susan	Uprichard
			Nathaniel	Urban
			David	Ussery
			Vladimir	Uversky
			Marcy	Uyenoyama
			K.	V. Venkatesh
			Ilya	Vakser
			Pedro	Valdes-Sosa
			Alfonso	Valencia
			Thomas	Valente
			Francisco	Valero-Cuevas
			Minus	van Baalen
			Rob	van Beers
			Yves	Van de Peer
			Hugo	Van den Berg
			Antonie	van den Bogert
			Bram	van den Broek
			Daniel	van der Post
			David	van der Spoel
			Arjan	Van der Vaart
			Stephen	Van Dien
			Wouter	van Marken Lichtenbelt
			Erik	van Nimwegen
			Arjen	van Ooyen
			Alexander	van Oudenaarden
			Jaap	van Pelt
			Natal	van Riel
			Mark	van Rossum
			Ard	van Sighem
			Adam	Van Wynsberghe
			Guttula	Vani
			Anthony	Varghese
			Jeffrey	Varner
			Alexei	Vasquez
			Marko	Vendelin
			Michele	Vendruscolo
			Valerie	Ventura
			Dmitry	Veprintsev
			Stella	Veretnik
			Gennady	Verkhivker
			Alexander	Verkhovsky
			Karin	Verspoor
			Koen	Vervaeke
			Koen	Vervaeke
			Alessandro	Vespignani
			Kalin	Vetsigian
			Tom	Viaene
			Paolo	Vicini
			Robert	Vickerstaff
			Tamas	Vicsek
			Tamas	Vicsek
			Jean-Marc	Victor
			Imre	Vida
			Marc	Vidal
			Marc	Vidal
			Rene	Vidal
			Sethu	Vijayakumar
			Jose	Vilar
			Tomas	Vinar
			Martin	Vingron
			Kalyan	Vinnakota
			Axel	Visel
			Shyam	Visweswaran
			Olga	Vitek
			Nikita	Vladimirov
			Vitaly	Vodyanoy
			Joshua	Vogelstein
			Eberhard	Voit
			Erik	Volz
			Christian	von Mering
			Christian	von Mering
			Gregory	Voth
			Gregory	Voth
			Rebecca	Wade
			Magnus	Wahlberg
			Louise	Wain
			Steffen	Waldherr
			David	Wales
			Wolfgang	Wall
			Dennis	Wall
			Iain	Wallace
			Jacco	Wallinga
			Jacco	Wallinga
			Bj&#x00F6;rn	Wallner
			Joshua	Wand
			Zhihui	Wang
			Peng	Wang
			Zhihui	Wang
			Wei	Wang
			Xiaowei	Wang
			Yi	Wang
			Yusu	Wang
			Edwin	Wang
			Jane	Wang
			Jian	Wang
			Lawrence	Ward
			Arieh	Warshel
			Wyeth	Wasserman
			Michael	Watson
			Richard	Watson
			Alastair	Watson
			Simon	Watt
			Cornelius	Weber
			Hong	Wei Dong
			Cornelis	Weijer
			Thomas	Weikl
			Zasha	Weinberg
			Robert	Weis
			Marc	Weissburg
			Lonnie	Welch
			Erik	Welf
			David	Welsh
			Qi	Wen
			Qi	Wen
			Quan	Wen
			Zhiping	Weng
			Thomas	Wennekers
			Ted	Wensel
			Joel	Wertheim
			John	Westbrook
			Ronald	Wetzel
			Laura	White
			Peter	White
			Peter	White
			John	White
			Paul	Whitford
			Miles	Whittington
			Michael	Wibral
			Ake	Wieslander
			Claus	Wilke
			Claus	Wilke
			Thomas	Wilkie
			Jon	Wilkins
			David	Willshaw
			Robert	Wilson
			Charles	Wilson
			Ned	Wingreen
			Ned	Wingreen
			Raimond	Winslow
			Roland	Winter
			Gayle	Wittenberg
			Martin	Wolf
			Yuri	Wolf
			Charles	Wolgemuth
			Chung	Wong
			Robert	Woods
			Thomas	Woolf
			Mark	Woolhouse
			Gregory	Wray
			Geraldine	Wright
			Fan	Wu
			Fan	Wu
			Dongying	Wu
			Joseph	Wu
			Song	Wu
			Klaus	Wunderlich
			Matthieu	Wyart
			Joao	Xavier
			Ioannis	Xenarios
			Di	Xia
			Yuanyuan	Xiao
			Li	Xie
			Lei	Xie
			Xiaoliang	Xie
			Ying	Xu
			Dong	Xu
			Zohar	Yakhini
			Zhenyu	Yan
			Itai	Yanai
			Brian	Yandell
			Jian-Rong	Yang
			Sheng-Yong	Yang
			Feng	Yang
			Andrew	Yates
			Corin	Yeats
			Su	Yeon Kim
			Tau-Mu	Yi
			Takashi	Yonetani
			Nir	Yosef
			Lingchong	You
			Paul	Young
			Eric	Young
			Janet	Young
			Angela	Yu
			Haiyuan	Yu
			Yu	Yuguo
			Bojan	Zagrovic
			Bojan	Zagrovic
			Muhammad	Zaman
			Eric	Zarahn
			Mihaela	Zavolan
			Jochen	Zeil
			Markus	Zeitlinger
			Chen	Zeng
			Tom	Zentall
			Kornelius	Zeth
			Hang	Zhang
			Qiang	Zhang
			Henggui	Zhang
			Hang	Zhang
			Jingshan	Zhang
			Nancy	Zhang
			F.	Zhang
			Jianzhi	Zhang
			Xuegong	Zhang
			Jianming	Zhang
			Zhongming	Zhao
			Yingdong	Zhao
			Wenjun	Zheng
			Deyou	Zheng
			Weiwei	Zhong
			tong	zhou
			Tong	Zhou
			Xuefeng	Zhou
			Qing	Zhou
			Jie	Zhou
			Changsong	Zhou
			Huan-Xiang	Zhou
			Xin-Guang	Zhu
			Jun	Zhu
			Igor	Zhulin
			Lorric	Ziegler
			Dietmar	Zinner
			Andrei	Zinovyev
			Giovanni	Zocchi
			Michal	Zochowski
			Steven	Zucker
			Jeremy	Zucker
			Dan	Zuckerman
			Blaz	Zupan
			Konstantinos	Zygalakis
